# Supplementary material for: Exploiting in silico structural analysis to introduce emerging genotype–phenotype correlations in DHCR24-related sterol biosynthesis disorder: a case study
Source: Front Genet. 2024 Jan 4;14:1307934. doi: 10.3389/fgene.2023.1307934 (PMC10795535; doi:10.3389/fgene.2023.1307934)
Supplement: Supplementary file 1 [file Table2.XLSX]

## Sheet: Foglio1
	GLU:158	GLU:174	GLY:165	GLY:166	GLY:172	GLY:219	GLY:222	ILE:173	ILE:335	ILE:363	ILE:510	LEU:159
WT	0.979	0.698	0.728	0.928	0.703	0.795	0.332	0.996	0.182	0.175	0.428	0.911
D473N	0	0.228	0.833	0.982	0.647	0.114	0.042	0.757	0.133	0.145	0	0.596
D508N	0.01	0.352	0.675	0.835	0.855	0.865	0.408	0.995	0.142	0.066	0.294	0.89
E191K	0.248	0	0.592	1	0.678	0.641	0.528	0.315	0	0.002	0.424	0.5
E480K	0.75	0	0.821	0.989	0.535	0.78	0.434	0.831	0.119	0.215	0	0.946
K306N	0.941	0.192	0.697	0.965	0.395	0.862	0.578	0.902	0.158	0.047	0	0.898
L167S	0.452	0	0.818	0.907	0.666	0.806	0.466	0.651	0.16	0.169	0	0.975
L324W	1	0	0.827	0.996	0.574	0.213	0.002	0.042	0	0.065	0	0.001
M169T	0.108	0	0.693	0.818	0	0.017	0	0	0.312	0.569	0.002	0.66
N294T	0.232	0	0.698	0.989	0	0.493	0.202	0	0.642	0.955	0	0.915
R103C	0	0.001	0.776	0.967	0.008	0.907	0.563	0	0	0.464	0.047	0.745
Y471S	0.022	0	0.137	0.978	0.955	0.789	0.418	0.999	0	0.102	0	0.801
N294T_K306N	0.005	0	0.457	0.937	0.918	0.792	0.318	0.998	0.003	0.212	0	0.709
R94H	0.654	0.75	0.863	0.997	0.613	0.783	0.295	0.783	0.086	0.105	0.057	0.921
	LEU:162	LEU:167	LEU:224	LYS:509	MET:169	PHE:336	PRO:135	PRO:157	THR:332	TYR:471	CYS:218	CYS:91
WT	0.868	0.183	0.88	0.932	0.985	0.661	0.318	0.759	0.158	0.952	0.898	0.115
D473N	0.81	0.411	0.304	0.232	0.812	0.761	0.762	0.354	0	0.228	0.711	0.272
D508N	0.908	0.315	0.995	0.678	0.992	0.213	0.688	0.197	0.068	0.97	0.946	0.018
E191K	0.695	0.915	0.996	0.897	0.844	0.062	0.406	0.534	0	0.967	0.957	0.289
E480K	0.902	0.544	0.939	0.238	0.958	0.365	0.436	0.467	0.064	0.205	0.828	0.144
K306N	0.933	0.239	0.983	0.927	0.972	0.254	0.706	0.635	0.069	0.978	0.908	0.023
L167S	0.838	0.006	0.974	0.478	0.975	0.934	0.383	0.005	0.78	0.936	0.855	0.069
L324W	0.995	0.283	0.98	0.719	0.823	0.386	0.484	0.032	0	0.993	0.425	0.159
M169T	0.595	0	0.065	0.062	0.673	0.882	0.362	0.003	0.001	0.335	0.056	0.37
N294T	0.895	0.014	0.993	0.54	0.807	0.998	0.592	0	0.716	0.914	0.742	0.001
R103C	0.916	0.309	0.997	0.965	0.922	0.398	0.511	0	0	1	0.807	0.007
Y471S	0.672	0.833	0.862	0.523	0.905	0.278	0.215	0.507	0	0	0.922	0.369
N294T_K306N	0.982	0.402	0.999	0.447	0.965	0.39	0.348	0.563	0	0.967	0.777	0.002
R94H	0.761	0.225	0.998	0.926	0.923	0.588	0.812	0.687	0.185	0.927	0.917	0
