# Supplementary material for: Exploiting in silico structural analysis to introduce emerging genotype–phenotype correlations in DHCR24-related sterol biosynthesis disorder: a case study
Source: Front Genet. 2024 Jan 4;14:1307934. doi: 10.3389/fgene.2023.1307934 (PMC10795535; doi:10.3389/fgene.2023.1307934)
Supplement: Supplementary file 2 [file Table3.XLSX]

## Sheet: Foglio1
PMID	Clinical Info	Variants	Desmosterol	Desmosterol (% of total sterol fraction)	Cholesterol	Dehydrocholesterol	lathosterol	DHCR24 Activity%	7-ketocholesterol	nystagmus/strabismus/exotropia	cataracts /retinal aberrations	cerebral malformation	convulsions	epileptic encephalopathy	macrocephaly	microcephaly	hypoplasia of ganglia, thalami and spinal cord	reduction/atrophy in white matter	bilateral ventriculomegaly	hydrocephalus	thickening of the tectum and massa intermedia	effaced gyral pattern	underopercularization	agenesis corpus callosum	frontal bossing	dysmorphic facial features	downslanting palpebral fissures	hypoplastic/short nose/high nasal bridge	posteriorly rotated low-set ears/large ears	thick alveolar ridges	gingival nodules	cleft palate	micrognathia/retrognathia	short & wide neck	pectus deformity	distal contractures	limb anomalies	spasticity	arthrogryposis	generalized osteosclerosis	clubfoot	persistent patent ductus arteriosus	anomalous pulmonary venous drainage	ambiguity of external genitalia	malformation of several internal organs	intellectual disability	failure to thrive	developmental delay	psychomotor retardation
21671375	X	p.E480K; p.R94H	738 μmol/L	n.r.	2.41 mmol/L	normal	normal	n.r.	n.r.	n.r.	n.r.	n.r.	n.r.	n.r.	X	n.r.	n.r.	n.r.	X	X	X	X	X	X	X	X	n.r.	X	X	n.r.	n.r.	n.r.	X	n.r.	n.r.	n.r.	X	n.r.	X	n.r.	n.r.	n.r.	n.r.	n.r.	n.r.	n.r.	n.r.	X	-
21559050	X	p.R103C; p.R103C	0.045 mg/ml	3.4	1.3 mg/ml	n.r.	n.r.	n.r.	n.r.	X	n.r.	n.r.	X	n.r.	n.r.	X	n.r.	X	X	n.r.	n.r.	n.r.	X	X	n.r.	n.r.	n.r.	n.r.	n.r.	n.r.	n.r.	n.r.	X	n.r.	n.r.	X	n.r.	X	n.r.	n.r.	n.r.	n.r.	n.r.	n.r.	n.r.	n.r.	X	n.r.	X
26275793	X	p.N294T and p.K306N, paternal, in cis; p.L167S maternal	n.r.	n.r.	n.r.	n.r.	n.r.	n.r.	n.r.	n.r.	n.r.	n.r.	n.r.	n.r.	n.r.	n.r.	n.r.	n.r.	n.r.	n.r.	n.r.	n.r.	n.r.	n.r.	n.r.	n.r.	n.r.	n.r.	n.r.	n.r.	n.r.	n.r.	n.r.	n.r.	n.r.	n.r.	n.r.	n.r.	n.r.	n.r.	n.r.	n.r.	n.r.	n.r.	n.r.	n.r.	n.r.	n.r.	-
11519011	X	p.N294T and p.K306N, paternal, in cis; p.Y471S maternal	n.r.	n.r.	n.r.	n.r.	n.r.	n.r.	n.r.	n.r.	n.r.	n.r.	n.r.	n.r.	X	n.r.	n.r.	n.r.	n.r.	n.r.	n.r.	n.r.	n.r.	n.r.	X	n.r.	n.r.	X	X	n.r.	n.r.	X	X	n.r.	n.r.	n.r.	X	n.r.	n.r.	X	n.r.	n.r.	n.r.	X	X	n.r.	n.r.	n.r.	-
	X	p.E191K; p.E191K	n.r.	n.r.	n.r.	n.r.	n.r.	n.r.	n.r.	n.r.	n.r.	n.r.	n.r.	n.r.	n.r.	X	n.r.	n.r.	n.r.	n.r.	n.r.	n.r.	n.r.	n.r.	n.r.	X								n.r.	n.r.	n.r.	X	n.r.	n.r.	n.r.	n.r.	n.r.	n.r.	n.r.	n.r.	n.r.	n.r.	X	-
29302074	n.r.	p.D473N (hom?)	n.r.	n.r.	n.r.	n.r.	n.r.	n.r.	n.r.	n.r.	n.r.	n.r.	n.r.	n.r.	n.r.	X	n.r.	n.r.	n.r.	n.r.	n.r.	n.r.	n.r.	n.r.	n.r.	n.r.	n.r.	n.r.	n.r.	n.r.	n.r.	n.r.	n.r.	n.r.	n.r.	n.r.	n.r.	n.r.	n.r.	n.r.	n.r.	n.r.	n.r.	n.r.	n.r.	X	n.r.	n.r.	-
28333917	n.r.	p.L324W (het) - no second hit	n.r.	n.r.	n.r.	n.r.	n.r.	n.r.	n.r.	n.r.	n.r.	X	n.r.	n.r.	n.r.	n.r.	n.r.	n.r.	n.r.	n.r.	n.r.	n.r.	n.r.	n.r.	n.r.	n.r.	n.r.	n.r.	n.r.	n.r.	n.r.	n.r.	n.r.	n.r.	n.r.	n.r.	n.r.	n.r.	n.r.	n.r.	n.r.	n.r.	n.r.	n.r.	n.r.	n.r.	n.r.	n.r.	-
29175559	X	p.E191K; p.E191K	162 μg/mL	n.r.	123 mg/dL	2.82 μg/mL	n.r.	n.r.	n.r.	X	n.r.	n.r.	n.r.	n.r.	n.r.	X	n.r.	n.r.	n.r.	X	n.r.	n.r.	n.r.	X	X	X	X	X	X	n.r.	n.r.	X	X	X	X	X	X	n.r.	n.r.	n.r.	X	n.r.	n.r.	n.r.	n.r.	n.r.	n.r.	X	X
12457401	X	p.E191K; p.E191K	60 mcg/m	n.r.	n.r.	n.r.	n.r.	n.r.	n.r.	n.r.	n.r.	n.r.	n.r.	n.r.	n.r.	X	n.r.	n.r.	n.r.	n.r.	n.r.	n.r.	n.r.	X	n.r.	n.r.	X	n.r.	n.r.	n.r.	n.r.	X	X	n.r.	n.r.	X	n.r.	n.r.	n.r.	n.r.	X	X	n.r.	n.r.	n.r.	n.r.	n.r.	n.r.	X
24961299	X	p.E191K; p.E191K	n.r.	n.r.	n.r.	n.r.	n.r.	n.r.	n.r.	X	n.r.	n.r.	n.r.	n.r.	n.r.	n.r.	n.r.	X	X	n.r.	n.r.	n.r.	n.r.	X	n.r.	X	n.r.	n.r.	X	n.r.	n.r.	X	X	X	n.r.	n.r.	n.r.	X	X	n.r.	X	n.r.	n.r.	n.r.	n.r.	X	X	X	X
	X	p.E191K; p.E191K	n.r.	n.r.	n.r.	n.r.	n.r.	n.r.	n.r.	X	n.r.	n.r.	n.r.	n.r.	n.r.	n.r.	n.r.	X	X	n.r.	n.r.	n.r.	n.r.	X	n.r.	n.r.	n.r.	n.r.	X	n.r.	n.r.	n.r.	n.r.	n.r.	n.r.	X	n.r.	X	X	n.r.	n.r.	n.r.	n.r.	n.r.	n.r.	X	X	X	-
24095826	X	p.Y471S; p.N294T paternal and K306N maternal	High level	n.r.	n.r.	n.r.	n.r.	n.r.	n.r.	n.r.	n.r.	n.r.	n.r.	n.r.	n.r.	n.r.	n.r.	n.r.	n.r.	n.r.	n.r.	n.r.	n.r.	n.r.	n.r.	n.r.	n.r.	n.r.	n.r.	n.r.	n.r.	n.r.	n.r.	n.r.	n.r.	n.r.	n.r.	n.r.	n.r.	n.r.	n.r.	n.r.	n.r.	n.r.	n.r.	n.r.	n.r.	n.r.	-
9450875	X	p.R94H; p.E480K	n.r.	n.r.	n.r.	n.r.	n.r.	n.r.	n.r.	n.r.	n.r.	n.r.	n.r.	n.r.	X	n.r.	n.r.	n.r.	n.r.	n.r.	n.r.	n.r.	n.r.	n.r.	n.r.	n.r.	n.r.	X	n.r.	X	X	X	n.r.	n.r.	n.r.	n.r.	X	n.r.	n.r.	X	n.r.	n.r.	X	X	n.r.	n.r.	n.r.	n.r.	-
33027564	X	p.Q402* in trans with c.1218+1G>A,	n.r.	n.r.	n.r.	n.r.	n.r.	n.r.	n.r.	n.r.	n.r.	n.r.	n.r.	n.r.	n.r.	n.r.	n.r.	n.r.	n.r.	X	n.r.	n.r.	n.r.	n.r.	X	n.r.	n.r.	n.r.	n.r.	n.r.	n.r.	n.r.	n.r.	n.r.	n.r.	X	X	n.r.	n.r.	n.r.	n.r.	n.r.	n.r.	n.r.	n.r.	n.r.	n.r.	n.r.	-
34930662	n.r.	p.R494* in trans with p.F415VfsTer11	n.r.	n.r.	n.r.	n.r.	n.r.	n.r.	n.r.	n.r.	n.r.	n.r.	n.r.	n.r.	n.r.	n.r.	n.r.	n.r.	n.r.	n.r.	n.r.	n.r.	n.r.	n.r.	n.r.	n.r.	n.r.	n.r.	n.r.	n.r.	n.r.	n.r.	n.r.	n.r.	n.r.	n.r.	n.r.	n.r.	n.r.	n.r.	n.r.	n.r.	n.r.	n.r.	n.r.	n.r.	n.r.	n.r.	-
Present report	X	p.M169T; p.M169T	High level	n.a.	190 mg/dl	n.a.	n.a.	n.a.	43.2 ng/ml	X	X	X	X	X	X	-	X	X	X	X	-	X	X	X	-	X	X	X	-	-	-	-	X	-	-	X	-	X	-	-	-	-	-	-	-	X	X	X	X
X = present										5	1	2	2	1	4	5	1	4	5	4	1	2	3	7	4	5	3	5	5	1	1	5	7	2	1	6	6	4	3	2	3	1	1	2	1	4	4	6	5
- = absent										0.384615	0.0769231	0.153846	0.153846	0.0769231	0.307692	0.384615	0.0769231	0.307692	0.384615	0.307692	0.0769231	0.153846	0.230769	0.538462	0.307692	0.384615	0.230769	0.384615	0.384615	0.0769231	0.0769231	0.384615	0.538462	0.153846	0.0769231	0.461538	0.461538	0.307692	0.230769	0.153846	0.230769	0.0769231	0.0769231	0.153846	0.0769231	0.307692	0.307692	0.461538	0.384615
n.r. = not reported
n.a. = not assessed
