# Supplementary material for: Exploiting in silico structural analysis to introduce emerging genotype–phenotype correlations in DHCR24-related sterol biosynthesis disorder: a case study
Source: Front Genet. 2024 Jan 4;14:1307934. doi: 10.3389/fgene.2023.1307934 (PMC10795535; doi:10.3389/fgene.2023.1307934)
Supplement: Supplementary file 3 [file Table1.XLSX]

## Sheet: DHCR24_predictions
Chr	Start	End	Ref	Alt	Func.refGene	Gene.refGene	ExonicFunc.refGene	AAChange.refGene	dbSNP
chr1	54875199	54875199	T	G	exonic	DHCR24	nonsynonymous SNV	DHCR24:NM_014762:exon4:c.T506C:p.M169T	rs200580464
Pathogenicity predictors
SIFT_score	0.362
SIFT_pred	T		(Tolerated)
Polyphen2_HVAR_score	0.849
Polyphen2_HVAR_pred	P
LRT_score	0
LRT_pred	D
MutationTaster_score	1
MutationTaster_pred	D
MutationAssessor_score	1.575
MutationAssessor_pred	L		(Low impact)
FATHMM_score	-3.89
FATHMM_pred	D
PROVEAN_score	-3.7
PROVEAN_pred	D
MetaSVM_score	0.713
MetaSVM_pred	D
MetaLR_score	0.852
MetaLR_pred	D
M-CAP_score	0.377
M-CAP_pred	D
CADD_phred	24.1		D if >20
DANN_score	0.994		D if >0.9
fathmm-MKL_coding_score	0.968
fathmm-MKL_coding_pred	D
GenoCanyon_score	1		D if >0.5
Conservation
GERP++_RS	5.65		The larger the score, the more conserved
phyloP100way_vertebrate	9.309		C if >0
phyloP20way_mammalian	1.176		C if >0
phastCons100way_vertebrate	1		C if >0.9
phastCons20way_mammalian	1		C if >0.9
SiPhy_29way_logOdds	15.865		The larger the score, the more conserved
